# Supplementary material for: Identification of Proteins and Genes Expressed by Methylophaga thiooxydans During Growth on Dimethylsulfide and Their Presence in Other Members of the Genus
Source: Front Microbiol. 2019 May 29;10:1132. doi: 10.3389/fmicb.2019.01132 (PMC6548844; doi:10.3389/fmicb.2019.01132)
Supplement: Table S1 — Genome characteristics of the six Methylophaga genomes. [file Table_1.XLSX]

## Sheet: Supplementary Table S6
Supplementary Table S1 Genome characteristics of the six Methylophaga genomes
Organism	IMG genome ID	Genome size (Number of total bases)	Gene count (Number of total genes)	CDS count (Number of CDS genes)	rRNA count (Number of rRNA genes)	Protein coding genes with function prediction	Protein coding genes without function prediction
M. thiooxydans DMS010	647533183	3047652	3047	3001	46	1940	1061
M. aminisulfidivorans	6513240720	3261960	3217	3174	3	2363	811
M. lonarensis	2527291626	2637620	2725	2657	14	2222	435
M. nitratireducenticrescens	2512564004	3137192	3075	3022	53	2409	613
M. frappieri JAM7	2512564005	2745290	2741	2691	50	2127	564
M. sulfidovorans DSM11578	2622736507	3006884	2975	2909	66	2404	505
