# Supplementary material for: Identification of Proteins and Genes Expressed by Methylophaga thiooxydans During Growth on Dimethylsulfide and Their Presence in Other Members of the Genus
Source: Front Microbiol. 2019 May 29;10:1132. doi: 10.3389/fmicb.2019.01132 (PMC6548844; doi:10.3389/fmicb.2019.01132)
Supplement: Table S4 — Extract of proteins detected in Methylophaga thiooxydans DMS010 grown on DMS corresponding to Figure 2. Proteins with gray shading are up regulated in Methylophaga thiooxydans DMS010 grown on DMS compared to growth on methanol. Dark gray shadings indicate proteins up regulated more than fourfold, light gray shadings indicate proteins up regulated between 1.3- and 4-fold. Selected proteins that were not detected in the proteome but are present in the genome of Methylophaga thiooxydans DMS0101 are included for clarity (marked with ‘-’ in the last column Ratio DMS/Methanol). [file Table_4.XLSX]

## Sheet: Supplementary Tabel S1
Supplementary Table S4 Extract of proteins detected in Methylophaga thiooxydans DMS010 grown on DMS corresponding to Figure 2
Protein abbreviation	Description	Gene symbol	Locus_tag (MDMS009_#)	Classification	Ratio DMS/Methanol
MeSH degradation (MeSH à Formaldehyde + H2S + H2O2, H2O2 à O2 + H2O)
Mto	Methanethiol oxidase	mtoX	211		7
Mto	Methanethiol oxidase	mtoX	768		18.67
Catalase	Catalase/peroxidase	katG_1	1525	EC 1.11.1.6	14.67
RuMP cycle
HPS	3-hexulose-6-phosphate synthase	hxlA	509	EC 4.1.2.43	0.92
PHI	6-phospho-3-hexuloisomerase	hxlB	475	EC 5.3.1.27	0.75
Transketolase	Transketolase	tkt	866	EC 2.2.1.1	2
FBP	Fructose-bisphosphate aldolase	fba	1331	EC 4.1.2.13	2.33
FBPase	Fructose-bisphosphatase	fbp_1	1532	EC 3.1.3.11	1.67
KEGG category: One carbon pool by folate (CH3-H4F à Formate; green)
MetF	Methylenetetrahydrofolate reductase	metF	515	EC 1.5.1.20	-
MtdA	Methylenetetrahydrofolate dehydrogenase	MTHFD1	1467	EC 1.5.1.5	5.3
FolD	Methylenetetrahydrofolate dehydrogenase/cyclohydrolase	MTHFD2	2980	EC 3.5.4.9	-
FtfL	Formate--tetrahydrofolate ligase	fhs	1028	EC 6.3.4.3	2.2
PurU	Formyltetrahydrofolate deformylase	purU	888	EC 3.5.1.10	-
KEGG category: Methane metabolism (Formaldehyde à CO2; red)
Fae	Formaldehyde-activating enzyme	fae_1	73	EC 4.2.1.147	1.54
MtdB	Methylene-tetrahydromethanopterin dehydrogenase	mtdB	1418	EC 1.5.1.-	1.7
Mch	Methenyl-tetrahydromethanopterin cyclohydrolase	mch	650	EC 3.5.4.27	-
Ftr	Formyltransferase/hydrolase complex	fhcD	1442	EC 2.3.1.101	1.86
FmdA/B/C	Formyltransferase/hydrolase complex	fhcA/fhcB/fhcC	1429, 1334, 1520	EC 1.2.99.5	2.14, 1.28, 1.18
Fdh	Formate dehydrogenase	fdh	2257	EC 1.2.1.2	2.17
Shnt	Serine hydroxymethyltransferase	glyA	2361	EC 2.1.2.1	1.67
Sulfur metabolism and related reactions (yellow)
SuDH	Sulfide dehydrogenase	fccB	2035	EC 1.8.2.3	1.67
OAHS	O-acetylhomoserine aminocarboxypropyltransferase		2720	EC 2.5.1.49	2.11
SAT	Serine-O-acetyltransferase		1953	EC 2.3.1.30	1.12
Csase	Cysteine Synthase A	cysK	500	EC 2.5.1.47	2.25
OSH	O-succinylhomoserine sulfhydrylase	metZ	2373	EC 2.5.1.-	0.73
Lipopolysaccaride biosynthesis (purple)
UDP-GlcNAc-acyltransferase	Acyl-[acyl-carrier-protein]--UDP-N-acetylglucosamine	lpxA	3024	EC 2.3.1.129	1.5
LpxC deacetylase	UDP-3-O-acyl-N-acetylglucosamine deacetylase	lpxC	1060	EC 3.5.1.108	-
LpxD acetyltransferase	UDP-3-O-(3-hydroxymyristoyl) glucosamine N-acetyltransferase	lpxD	3002	EC 2.3.1.191	-
LpxH hydrolase	UDP-2,3-diacylglucosamine hydrolase	lpxH	2938	EC 3.6.1.54	1
AtlpxB	Lipid-A-disaccharide synthase	lpxB	2306	EC 2.4.1.182	1
LipidA kinase	Tetraacyldisaccharide 4-kinase	lpxK	2124	EC 2.7.1.130	1.33
KDO transferase	3-deoxy-D-manno-octulosonic-acid transferase	KdtA/WaaA	745	EC 2.4.99.12	2.33
LipA acyltrans	Lipid A biosynthesis lauroyl acyltransferase	htrB	754	EC 2.3.1.-	1.66
KDOP synthase	3-deoxy-8-phosphooctulonate synthase	kdsA	1914	EC 2.5.1.55	0.57
KDO8P phosphatase	3-deoxy-manno-octulosonate-8-phosphatase	kdsC	410	EC 3.1.3.45	-
CMP-KDO synthetase	3-deoxy-manno-octulosonate cytidylyltransferase	kdsB	1864	EC 2.7.7.38	-
Amino sugar and nucleotide sugar metabolism (brown)
GFAT	Glutamine-fructose-6-phosphate aminotransferase	gfpt	2950	EC 2.6.1.16	-
GlmM	Phosphoglucosamine mutase	glmM	2157	EC 5.4.2.10	3.67
GlmU	Glucosamine-1-phosphate N-acetyltransferase	glmU	1546	EC 2.3.1.157	2
GlmU	UDP-N-acetylglucosamine pyrophosphorylase	glmU	1546	EC 2.7.7.23	2
Glycolysis (orange)
GAPDH	Glyceraldehyde-3-phosphate dehydrogenase	gap	1530	EC 1.2.1.12	2.25
2PGK	3-phosphoglycerate kinase	pgk	1444	EC 2.7.2.3	2.54
PGAM	Phosphoglycerate mutase	qpmI	1509	EC 5.4.2.1	0.3
NNE	Phosphopyruvate hydratase	eno	2024	EC 4.2.1.11	4.33
PK	Pyruvate kinase	pyk	1439	EC 2.7.1.40	1
PDH	Pyruvate dehydrogenase	pdha1	2858	EC 1.2.4.1	1.54
PDC-E2	Dihydrolipoamide S-acetyltransferase	dlat	2903	EC 2.3.1.12	7.5
ADH	Aldehyde dehydrogenase	aldh	153	EC 1.2.1.3	2.21
ACS	Acetyl-CoA synthetase	acsA	198	EC 6.2.1.1	-
GPI	Glucose 6-phosphate isomerase	pgi	445	EC 5.3.1.9	1.66
Pentose phosphate pathway (partial; blue)
RPE	Ribulose-phosphate-3-epimerase	rpe	116	EC 5.1.3.1	2.25
RPI	Ribose-5-phosphate isomerase	rpiA_2	2172	EC 5.3.1.6	2
RPPK	Ribose-phosphate pyrophosphokinase	prps	1616	EC 2.7.6.1	2.67
Additional proteins
Dhfr	Dihydrofolate reductase	folA	1605	EC 1.5.1.3	-
PRX	Peroxiredoxin	ahpC	2047	EC 1.11.1.15	3.75
T-protein	Glycin-cleavage T-protein	amt	175	EC 2.1.2.10	-
Dldh	Dihydrolipoamide dehydrogenase	dld	809	EC 1.8.1.4	7.67
GS	Glutamine synthase	glnA	853	EC 6.3.1.2	1.48
GltS	Glutamate synthase (NADH)	glt	1586	EC 1.4.1.14	1.92
ACS	Acetate-CoA synthase	acsA	198	EC 6.2.1.1	-
ACC	Acetyl-CoA carboxylase	accA	1720	EC 6.4.1.2	1
SDH	Succinate dehydrogenase	sdhA	2818	EC 1.3.5.1	2.56
Membrane-bound proteins
OprB	Carbohydrate selective porin	oprB	2778	TC 1.B.19	3.33
RND	RND transporter		1477		2.33
ExbD/ TolR	Membrane bound transport proteins for ferric ion uptake		2204	TC 2.C.1.1.1	1.67
CzcA	Heavy metal efflux pump	czcA	680		1.67
SulP	Sulfate permease		261		1.67
CPA2	Cation/proton antiporter		546	TC 2.A.37.1	2.33
ClC	Chloride channel		1485		1.67
NikD	Nickel import	nikD	2890		3.55
SPAP	Sodium:proton antiporter		2227		1
PilZ	Type IV pilus assembly protein	pilZ	1920		4
PilB	Type IV-A pilus assembly ATPase	pilB	2567		3.33
PilQ	Type IV pilus secretin	pilQ	609		2.25
ATP synthase	ATP synthase	atpB, atpE, atpF, atpH, atpA, atpG, atpD, atpC	1471, 1469, 1401, 1547, 1523, 1561	EC 3.6.3.14	1.20, 1.50, 0.81, 0.96, 0.93, 1.14
Respiratory complex I	NADH dehydrogenase		274, 2135, 2161, 2135	EC 1.6.5.3, EC 1.6.99.5	18.33, 1.33, 5.00, 1.33
Respiratory complex II	Succinate dehydrogenase	sdhA	2818	EC 1.3.5.1	2.56
Respiratory complex III	Cytochrome c reductase	qcr	2606	EC 1.10.2.2	-
Respiratory complex IV	Cytochrome c oxidase	ctaD	1293, 1710, 1263, 1659	EC 1.9.3.1	1.33, 4.33, 1.73, 1.67
EC=Enzyme Commission Number; TC=Transporter Classification System
