# Supplementary material for: Identification of Proteins and Genes Expressed by Methylophaga thiooxydans During Growth on Dimethylsulfide and Their Presence in Other Members of the Genus
Source: Front Microbiol. 2019 May 29;10:1132. doi: 10.3389/fmicb.2019.01132 (PMC6548844; doi:10.3389/fmicb.2019.01132)
Supplement: Table S5 — Hypothetical proteins detected as up-regulated in Methylophaga thiooxydans DMS010 grown on DMS compared to growth on methanol. [file Table_5.XLSX]

## Sheet: Supplementary Table S4
Supplementary Table S5 Hypothetical proteins detected as up-regulated in Methylophaga thiooxydans DMS010 grown on DMS compared to growth on methanol.
Protein name	Locus_taq	Blastp result	Identity	Ratio DMS/methanol	Protein sequence
Hypothetical protein, transcriptional regulation complex	MDMS009_1074	DUF4845 domain-containing protein [Methylophaga thiooxydans]	1	2.33	MTLIGWVIVLALIGFFATIAIRLVPMYQEYYGVLQIMNDMKIELRNNKLTKNEAQTLLMRRFNIGYIESVKKENIEISRGKNTSYVTKIVIDYEVRKPFMAHIDLIGHFHKEVDIESKKL
Hypothetical protein	MDMS009_759	Hypothetical protein LP43_1712 [Methylophaga thiooxydans]	0.95	5	MFRQKQNALYLACLLALGLVTTSSQAENMTGAKRSHNNASSFNNNAGDPHVYQYRGKSGGALSSHSSRTHQSRQSPRSYGNNADGLHHYKQRDHSVRRDTYSSKGHRGQHHSYGISGHPSFGLTPKPRHNNKPHRYNHRPYHGDGHKRYQPPRGLSYRGVNGIIFYSATGYAVSNSASDSIIIRNDTANNYRSDTRSGLTQSDAWDALSHYEIDTARYAFESLMQSQPNAALPRVGFALSTALSGNVKTGAYIMEEALLSDIDDLRYFKADPDLALIIEELLLSYQTDPLMTASLHYFSQNYKAANQAVRIAASRCQQCTAVINLKALIHPHI
Conserved hypothetical protein, predicted nucleoside-diphosphate sugar epimerase	MDMS009_1984	Epimerase [Methylophaga thiooxydans]	1	2	MNYLITGGTGLIGSATCQQLQAAGHTVMVLSRNRDKVYQRCGLSVVAITDLNEIGHAEQVDIVINLAGAPVADARWSKHRKKELEQSRIALTESLVDWIAQRDKKPSSLISGSAVGWYGDQGDTILTETSGYNDEYAHQLCERWEQAALKAQAYGVRVCIVRTGLVIANGGFLNRMLLPFKLGIGGRIADGKQYMPWIHHNDIVNLFIFLSKKPEAQGVFNGTAPAPATNAEFTQTLAEALHRPAVLPVPACVLKLALGEMSELLLGGQRALPAKAQQIGFEFLYTDLHNALTTTLKQA
Hypothetical protein, transcriptional regulation complex	MDMS009_82	Membrane protein [Methylophaga thiooxydans]	1	9.33	MPKFIIEREIPGAGDLTKEDLTGISQKSCSILKDMGPQIQWVHSYVTEDKVYCVYNAPDEKTIMDHAETGGFPANKITQVRNMIDPTTAES
Hypothetical protein	MDMS009_205	Hypothetical protein [Methylophaga thiooxydans]	1	6.33	MRILSLTFLFSLCLSLSVPASAEETQIMIRAKAADAKYIGTSVGGIRVTIEDAETGEIVNQGWINGGTGDTDTLIKNPIKRGQTLTNNKTAGYLATIDINTPRLLRFKLIGPYGYRQSLQEASVTSWVIPGKHLLGDGITLTMPGFIVDAWTQVLEGGKVEFYTKASLLCGCPITKDGLWQPDNYEAKAIIMRDDKKVDEVALDFTGPIGLFSAKTVINTSGHYKAIVYLIDQTTGNVGVDRTMFEVNLD
Hypothetical protein	MDMS009_12	Hypothetical protein [Methylophaga thiooxydans]	1	1.66	MNPPFELDDPELEIINEAPIMPAQDQQQIIAEEAASFVEQLAADDEADETTAVTINEQQGEFVRHDGIIAIPKLEHRNTTVGELSQDKTLAADTPVILQFTETEKQTTTLQALDDSIEDKKQIITLEQKDGTRRQAPLADLLNEKDADKNASITVIKEHNRTEQLTIGELAESDISSSQKVIATINQGIEELSVKDIVQAGELPDNALFYLHRVTERDRQGLWGIIQSGLIQRFRQGLALEGISRNKELARVTIPADADEPLPTGLSSFLGKVLNKKVTSSYIYNFSTHTMGHDPNLIHPGQQLILIHFSPNELKQIYVFFAEQRNEQAQSFAISQ
Hypothetical protein, Co/Zn/Cd efflux system component	MDMS009_699	Sodium:proton antiporter [Methylophaga thiooxydans]	1	1.66	MCHMTEYSYVSEYKVPKMDCPSEEGMIRMALDGIEPGVILEFDTPNRKVRIFHGDNATTIESRMQSLGLGATLEKTVPVADKALASALDADAKASLQEAGILKWLLAINATLFVTELFVGWWAESTGLIADSLDMFADAAVYGVSLYAVGYSANKKLRAAHFSGWLQLILAVGVLAEVLRRFIYGSEPLSSIMIMMGLIALAANVTCLLLIAKKRHAGAHMKASWIFSANDVIANSGVILAGLLVSWTGSHYPDLIIGLVIGLIVMNGARRILQLRH
Hypothetical protein, Predicted periplasmic protein	MDMS009_188	Hypothetical protein [Methylophaga thiooxydans]	1	1.66	MPFSRRLLVLIFASLLMLSLPITAKFNITEQLLQSVENQYNKFARKRLEGWRDLLNDSENYALTEREKLELVNTFFNANVLFLNDIDLWNKNDYWATPLEMLSIGAGDCEDYSIAKYFTLKELGVPEEKLRITYVKATEIGQAHMVLTYFETKRSVPLVLDNLIVDIKPASQRGDLVPVYSFNGGGLWLAKSRGDGQRVGEASKLSLWNDLEKRMREQALN
Hypothetical protein, ABC-type uncharacterized transport system involved in gliding motility	MDMS009_1932	Hypothetical protein [Methylophaga thiooxydans]	1	1.91	MNKQLLSTAGLLLAIILFVSFNIVINGNFKSARVDLTEDNLYTLSKGSLNILESIEEPITLRFYYSDQVAQALPSLKSYAQRVQELLQEYQRASNGMIRLFVMSPEPFSDNEQRANQYGLQSVPIEGEPDPMYFGLVGTNLLDGVETIPFFQPEKEDTLEYDLTKLIYKLSNSDRKAVAILSALELDGEQYDPLKGEVASPDGVKPWAMMSELRQMFDVAMLPIDIRRIPSSIDVLVVVHPKEFTESTLYAIDQFVLNGGKLVTFVDPYAEVDIPEKDPDNPMSAMLASRSSNMDQLFNAWGIQRGSADVVADRKTATKVDFGAKTDYQPIDYVLWQGLDEANFNKNQRITSALRKINVATPGRFELLDGRTTEVTPLFSSSNEAMLVDKRVVQFRNDP…
Hypothetical protein, transcriptional regulation complex	MDMS009_334	Fap amyloid fiber secretin [Methylophaga thiooxydans]	0.99	2.31	MPALKNRYTTLSLCIGMALATPIQAATDKEVEQLQQQVEQMQKRYEQQNDVLKAMAVKIQRLEQESQPRNVKVGGAQPQPNTSAEQGEPQGQSGTQQAQNQQGVVKEAPAARSTEAVYREQHTLFDRKFTIEPGITYSHSDRRDLFLNGFLALDAIFLGDISLDRIKADTWTFDLTGRYSYSDRLQFDVNVPYLYRDSSFSTVGAGFATNSVAEDDVSNGDFGDVSFGAFYRLFQERGSRPDTVLSLRVKAPTGKDPYGIKFVEVSDSGQNLTVPTELPTGNGVWSLTPGISIIKTTDPAILFANFSYTYNFERSFSDISTSPDIQTGADVDLGDSYAFGAGFAFALNEKLSASMSYSHRITKETSIKQRGQSEIDVNGSDASAGLLNFGVSYSLGDNL…
Hypothetical protein, transcriptional regulation complex	MDMS009_837	Hypothetical protein [Methylophaga thiooxydans]	1	2.14	MNQEDFEKKLIAAYDKMMERVNGFLDDAEQQAMPALQRNIDKAKQRAVELRELSAEEAEKVGAYLKRDLHEAADYLEHTGKEFSSWFTFDLHLVEERMFDFFASAADKTRLELNRLASQARKAQQYHTGEIAAIGTLVCVDCGCEMHFKKTSRIPPCPKCHKTSFKRSRN
