# Supplementary material for: Identification of Proteins and Genes Expressed by Methylophaga thiooxydans During Growth on Dimethylsulfide and Their Presence in Other Members of the Genus
Source: Front Microbiol. 2019 May 29;10:1132. doi: 10.3389/fmicb.2019.01132 (PMC6548844; doi:10.3389/fmicb.2019.01132)
Supplement: Table S7 — Characteristics of six Methylophaga species. [file Table_7.XLSX]

## Sheet: Supplementary Table S5
Supplementary Table S7 Characteristics of six Methylophaga species
Organism	Isolation source	Tested growth on DMS/MeOH	Vitamin B12 auxotrophy	Completeness (CheckM)	Reference
M. thiooxydans DMS010	Marine	+/+	+	0.9773	Schäfer 2007
M. sulfidovorans DSM11578	Marine sediment	+/+	+		Zwart et al. 1996
M. aminisulfidivorans	Seawater	+/+	-	1	Kim et al. 2007
M. lonarensis	Freshwater	-/+	-	0.9894	Antony et al. 2012
M. nitratireducenticrescens JAM1	Seawater	n.a./+	+	1	Villeneuve et al. 2013
M. frappieri JAM7	Seawater	n.a./+	+	1	Villeneuve et al. 2013
