# Supplementary material for: Identification of Proteins and Genes Expressed by Methylophaga thiooxydans During Growth on Dimethylsulfide and Their Presence in Other Members of the Genus
Source: Front Microbiol. 2019 May 29;10:1132. doi: 10.3389/fmicb.2019.01132 (PMC6548844; doi:10.3389/fmicb.2019.01132)
Supplement: Table S8 — Presence and absence of genes involved in DMS degradation and sulfur metabolism in six Methylophaga species. [file Table_8.XLSX]

## Sheet: Supplementary Table S8
Supplementary Table S8 Presence and absence of genes involved in DMS degradation and sulfur metabolism in six Methylophaga species
	M. thiooxydans	M. sulfidovorans	M. aminisulfidivorans	M. lonarensis	M. nitratireducenticrescens	M. frappieri strain JAM7
DMS degradation
ddhA/ narG	-	-	-	-	-	-
dmoA	-	-	-	-	-	-
mto	+	+	-	-	-	-
Sulfur metabolism
aprA	-	-	-	-	-	-
aprB	-	-	-	-	-	-
aprM	-	-	-	-	-	-
dsrA	-	-	-	-	-	-
dsrB	-	-	-	-	-	-
dsrC	-	-	-	-	-	-
dsrD	-	-	-	-	-	-
dsrE	-	-	-	-	-	-
fccA	+	Cytochrome c553	Cytochrome c553	Cytochrome c553	Cytochrome c553	Cytochrome c553
fccB	+	-	-	+	-	+
qmoA	-	-	-	-	-	-
qmoB	-	-	-	-	-	-
qmoC	-	-	-	-	-	-
sat	-	-	-	-	-	-
sco1/ mauG	+	+	-	+	-	-
soxA	-	-	-	-	-	-
soxB	-	-	-	-	-	-
soxC	+	+	+	-	-	-
soxD	+	+	+	-	-	-
soxF	-	-	-	-	-	-
soxG	-	-	-	-	-	-
soxH	+	+	+	+	+	+
soxR	-	-	-	-	-	-
soxS	-	-	-	-	-	-
soxV	-	-	-	-	-	-
soxW	-	-	-	-	-	-
soxX	-	-	-	-	-	-
soxY	+	+	+	+	+	+
soxZ	+	+	+	+	+	+
sqrA	+	+	-	-	+	+
sqrB	+	-	-	-	-	-
hdrC1	-	-	-	-	-	-
hdrB1	-	-	-	-	-	-
hdrA	-	-	-	-	-	-
hyp	-	-	-	-	-	-
hdrC2	-	-	-	-	-	-
hdrB2	-	-	-	-	-	-
tsdA	-	-	-	-	-	-
doxDA	-	-	-	-	-	-
otr	-	-	-	-	-	-
